# Supplementary material for: Meigs’ syndrome with elevated CA-125 and HE-4: a case report and literature review
Source: Front Med (Lausanne). 2025 Feb 24;12:1533388. doi: 10.3389/fmed.2025.1533388 (PMC11891057; doi:10.3389/fmed.2025.1533388)
Supplement: SUPPLEMENTARY TABLE 1 — Summary of the clinical characteristics of 49 patients diagnosed with Meigs’ syndrome with elevated CA-125 levels. [file Table_1.xlsx]

## Sheet: Supplementary Table 1
AUTHOR(S)	YEAR	COUNTRY	AGE	HISTOPATHOLOGY	SIZE (cm x cm x cm)	LOCATION	PLEURAL EFFUSION	ASCITES (ml)	CA-125 (IU/ml)	MANAGEMENT	OUTCOME/FOLLOW-UP
Danilos et al.	2015	Poland	50	Fibrothecoma	- 13 x 9 x 9	Right adnexa	Absent	4000	2310	- Right salpingo-oophorectomy - Hysterectomy - Omentectomy - Appendectomy	- Discharged on 5th postoperative day - Postoperative examination after 4 weeks showed no pathological lesions in pelvis, no abdominal fluid, and CA-125 level was normalized
Fremed et al.	2015	USA	13	Fibroma	- 17 x 19	Right adnexa	Bilateral	Present (Mild to moderate)	560	- Right salpingo-oophorectomy	- Resolution of ascites and pleural effision within 1 month after surgery - CA-125 normalized after 45 days post-operation
Ghani et al.	2015	Bangladesh	50	Fibroma	- 14 x 16	Right adnexa	Right-sided	2000	355.1	- Bilateral salpingo-oophorectomy - Total abdominal hysterectomy - Infracolic omentectomy	- Discharged on 15th postoperative day - Resolution of pleural effusion 2 weeks after surgery - CA-125 level normalized (21 IU/ml) on 30th postoperative day
Hogan and Andreotti	2015	USA	48	Fibroma	- 23 x 16 x 20	Right adnexa	Right-sided (Small)	Present (Small)	Markedly elevated	- Tumorectomy (not specified)	- Not described
Park and Bae	2015	Korea	61	Thecoma	- 12 x 11	Left adnexa	Right-sided (Massive)	Present	347	- Tumorectomy (not specified)	- Discharged on 5th postoperative day - Pleural effusion resolved 1 month after surgery - CA-125 level normalized (19 IU/ml) 12 months after operation
Tsai et al.	2015	Taiwan	84	Fibroma	- 24 x 19 x 12 (4,300 g)	Right adnexa	Right-sided	Present (Large)	363.5	- Right salpingo-oophorectomy	- Discharged 10 days after surgery with small pleural effusion - Resolution of pleural effusion 2 weeks after discharged - Asymptomatic and recovered well after 1 month
Kocak et al.	2016	Turkiye	60	Fibroma	- 12 x 10	Right adnexa	Bilateral	4500	2824	- Right salpingo-oophorectomy followed by left salpingo-oophorectomy - Total hysterectomy due to patient's age	- Not described
			58	Fibrothecoma	- 21.4 x 12.9 - 9.3 x 7.2	Right adnexa	Right-sided	3000	1400	- Right salpingo-oophorectomy followed by left salpingo-oophorectomy - Total hysterectomy due to inconclusive frozen section examination	- Not described
Okuda et al.	2016	Japan	84	Fibroma	- 20	Left adnexa	Bilateral	Present	260	- Bilateral salpingo-oophorectomy	- No relapse of pleural and pericardial effusion 8 months after surgery
Park et al.	2016	Korea	72	Fibroma	- 21 x 11	Right adnexa	Absent	1000	327	- Bilateral salpingo-oophorectomy - Total hysterectomy	- Discharged on 5th postoperative day - CA-125 level decreased to 235 IU/L on 3rd postoperative day and normalized 3 months after discharge
Sofoudis et al.	2016	Greece	61	Fibroma	- 11 x 10 x 9	Right adnexa	Present (Not specified)	Present	210	- Left salpingo-oophorectomy - Total hysterectomy	- Discharged on 7th postoperative day
Zeng and Xi	2016	China	66	Fibroma	- 15 x 15 x 14	Right adnexa	Right-sided (670 ml)	Absent	2079	- Bilateral salpingo-oophorectomy - Total hysterectomy	- Pleural effusion disappeared and CA-125 level began to decrease 2 weeks after surgery - CA-125 level normalized after 3 months - Followed-up for 2 years with CA-125 levels ranging from 4-13 IU/ml and no hydrothorax
Kortekaas and Pelikan	2018	Netherlands	63	Fibroma	- 15 x 11 x 7	Right adnexa	Right-sided (3,000 ml)	Present	625	- Bilateral salpingo-oophorectomy - Total abdominal hysterectomy	- Discharged with resolved ascites and pleural effusion
			62	Fibroma	- 30 x 16 x 12 (1,413 g)	Right adnexa	Right-sided	20000	520	- Bilateral salpingo-oophorectomy - Total abdominal hysterectomy	- All the signs and symptoms disappeared within 1 month and discharged
Goncalves and Blanco	2019	Portugal	67	Fibrothecoma	- Not specified	Right adnexa	Bilateral (Right more relevant)	Present	588	- Bilateral salpingo-oophorectomy - Abdominal hysterectomy	- CA-125 level decreased to 48IU/ml on 5th day - Discharged on 7th postoperative day - Pleural effusion resolved at 4 weeks postoperatively - CA-125 level normalized 4 months after surgery
Mirji et al.	2019	India	21	Fibrothecoma	- 12 x 9 x 9	Left adnexa	Bilateral (Right moderate and left mild)	3500	973	- Left salpingo-oophorectomy - Omentectomy	- Discharged on 8th postoperative day - Ascites and pleural effusion resolved at the time of discharge - Pregnancy preserved and full term at the time of publication
Mitsuboshi et al.	2019	Japan	64	Fibrothecoma	- 14	Not specified	Right-sided (300 ml/day)	Present	645	- Bilateral salpingo-oophorectomy - Total hysterectomy	- Discharged on 7th postoperative day - No recurrence of hydrothorax for 8 months
Ziruma et al.	2019	Zimbabwe	19	Fibrothecoma	- 8 x 10	Left adnexa	Right sided (200 ml)	12000	125	- Left salpingo-oophorectomy	- Spontaneous miscarriage - Discharged on 3rd postoperative day - 3 months follow-up showed resolution of ascites and pleural effusion and CA-125 level decreased to 37U/ml
Murayama et al.	2020	Japan	85	Cellular fibroma	- 13 x 8 x 8 (643 g)	Right adnexa	Right-sided (1,240 ml)	Present (Trivial)	382	- Bilateral salpingo-oophorectomy	- Spontaneous resolution of pleural effusion on 7th postoperative day - Discharged on 33th postoperative day with full recovery
Navarro-Esteva et al.	2020	Spain	59	Fibroma	- 21 (Right) - 3 (Left)	Bilateral adnexa	Bilateral	Present	>1,000	- Tumorectomy (not specified)	- Discharged on 2nd postoperative day - Lungs clear on auscultation at 3 months follow-up
			48	Granulosa cell tumor	- Not specified	Right adnexa	Right-sided	Present (Scanty)	526	- Bilateral oophorectomy - Hysterectomy	- Resolution of pleural effusion 3 months after operation - 10 years of follow-up with no recurrence
Pinzon et al.	2020	Mexico	55	Fibrothecoma	- 20 x 20 x 10	Left adnexa	Bilateral (Left total)	Present	1849	- Tumorectomy (not specified)	- Not described
Tabassum	2020	Kingdom of Bahrain	35	Fibrothecoma	- 15.5 x 14 x 9.5	Left adnexa	Right-sided	Present (Moderate)	280	- Tumorectomy (not specified)	- Discharged on 3rd postoperative day - CA-125 level normalized upon follow-up
Brillantino et al.	2021	Italy	11	Cellular fibroma	- 16 x 12 x 10	Right adnexa	Bilateral (Prominent on right)	850	1504	- Right salpingo-oophorectomy	- Discharged on 10th postoperative day with resolution of pleural effusion and ascites - CA-125 level decreased (800 IU/ml) upon discharge - No recurrence at 6 months follow-up with normalized CA-125 level
Dellaportas et al.	2021	Greeece	46	Fibrothecoma	- 24 x 18 x 16 (4,546 g)	Left adnexa	Right-sided (Large)	4000	938	- Bilateral salpingo-oophorectomy - Total abdominal hysterectomy - Omentectomy	- Remission of pleural effusion at 7th postoperative day - Discharged on 10th postoperative day - No recurrence at 6 months follow-up
Dumitrascu et al.	2021	Romania	49	Fibrothecoma	- 20 x 19	Right adnexa	Right-sided	2000	925.8	- Bilateral adnexectomy - Total hysterectomy - Omentectomy	- No pleural effusion and ascites found and CA-125 level decreased (189.2 IU/ml) on reevaluation 2 weeks after surgery
Hou et al.	2021	China	52	Thecoma	- 13 x 15	Right adnexa	Right-sided (800 ml/day)	Present	663.3	- Right salpingo-oophorectomy followed by left salpingo-oophorectomy - Hysterectomy	- Discharged on 7th postoperative day with small pleural effusion, which resolved 2 weeks after discharge - No recurrence at 12 weeks follow-up with normalized CA-125 level (6 IU/ml)
Khanduja and Kajal	2021	India	50	Fibroma	- 17.7 x 13 x 7.9	Right adnexa	Right-sided	Present (Scanty)	534	- Bilateral oophorectomy - Hysterectomy	- No pleural effusion at follow-up few months later
Maqbool et al.	2021	Pakistan	15	Fibroma	- Not specified	Right adnexa	Left-sided	4000	159	- Right salpingo-oophorectomy	- Discharged on 7th postoperative day - Pleural effusion completely resolved a week after surgery
Mihimit et al.	2021	Senegal	36	Fibrothecoma	- 30 x 15	Right adnexa	Right-sided (Modest)	1200	406.6	- Right adnexectomy	- Discharged on 8th postoperative day - Resolution of pleural effusion and drop in CA-125 level at 6 months follow-up
Palmieri et al.	2021	USA	64	Fibroma	- 26 (3,378 g) (Right) - 7 (Left)	Bilateral adnexa	Bilateral (1,200 ml)	Present (Massive)	4900	- Bilateral salpingo-oophorectomy - Total abdominal hysterectomy	- Discharged on 2nd postoperative day - Resolution of ascites and pleural effusion postoperatively
Tanaka et al.	2021	Japan	54	Fibroma	- 38 x 40 x 48 (36 kg)	Right adnexa	Bilateral (Right predominant)	Not specifed	384.4	- Right adnexectomy	- Marked decrease in right pleural effusion on 4th postoperative day - Discharged on 7th postoperative day - Follow up at 7 months with return of normal postmenopausal hormonal status
Wu et al.	2021	China	52	Granulosa cell tumor	- 11.6 x 10 x 12.4	Left adnexa	Right-sided (3,760 ml)	500	150.8	- Bilateral adnexectomy - Total abdominal hysterectomy	- 2 months follow-up with resolved pleural effusion and normalized CA-125 level
Yang et al.	2021	Taiwan	56	Granulosa cell tumor	- 19 x 12 x 4	Left adnexa	Bilateral	300	297	- Bilateral salpingo-oophorectomy - Total abdominal hysterectomy - Left pelvic lymph node dissection - Omentectomy - Appendectomy	- Treated with goserelin and bevacizumab monthly for 1 year after surgery and free of disease
Tan et al.	2022	China	46	Fibroma	- 8 x 7 x 7 (Right) - 7 x 6 x 6 (Left)	Bilateral adnexa	Bilateral (Large)	Present (Large)	56.5	- Bilateral salpingo-oophorectomy - Hysterectomy - Subtotal gastrectomy - Gastrojejunostomy - Distal juodenal exclusion - Complex enterolysis	- Postoperative infection complicated by sepsis, multiorgan failure, and secondary coagulation abnormalities at 17th postoperative day - Died 3 days after being discharged
Choi and Park	2023	Korea	44	Granulosa cell tumor	- 23 x 20 x 10	Right adnexa	Bilateral (More severe on the left)	Present	948	- Bilateral salpingo-oophorectomy - Total abdominal hysterectomy - Pelvic lymph node dissection	- Resolution of pleural effusion and ascites on 7th postoperative day - Developed pulmonary embolism and deep vein thrombosis as postoperative complication treated with rivaroxaban - Discharged on 15th postoperative day - CA-125 level normalized (22.4 IU/ml) at 2 months postoperatively - Pulmonary embolism and deep vein thrombosis completely resolved after 6 months - No recurrence at 2 years foll…
Elisabeth et al.	2023	Madagascar	42	Fibroma	- 20 x 17 x 8 (1,400 g) - 19 x 11 x 5 (1,090 g)	Bilateral adnexa	Right-sided	Present	293.9	- Bilateral oophorectomy	- Pleural effusion and ascites resolved on 45th postoperative day
Frezgi et al.	2023	Eritrea	59	Fibrothecoma	- 25 x 25 x 27	Left adnexa	Right-sided	500	91.28	- Bilateral sapingo-oophorectomy - Total abdominal hysterectomy - Omentectomy	- Pleural effusion and ascites resolved at 3 months follow-up
Huang et al.	2023	Taiwan	53	Fibrothecoma	- 21 x 13	Right adnexa	Bilateral (More severe on right)	1500	920	- Bilateral salpingo-oophorectomy - Total abdominal hysterectomy	- Pleural effusion and ascites resolved, and CA-125 level normalized after 3 weeks postoperatively
Iavarone et al.	2023	Italy	61	Fibroma	- 13 x 8 x 4	Right adnexa	Right-sided (1,200 ml)	1800	1644.5	- Right salpingo-oophorectomy	- Discharged in good clinical condition and spontaneous breathing with no ascites - CA-125 level decreased (657 IU/ml) on 1st postoperative day - CA-125 level at 1 month follow-up reported negative values
Ikouch et al.	2023	Morocco	28	Fibrothecoma	- 7.3 x 6.3	Left adnexa	Left-sided	Present (Significant)	177	- Tumorectomy (not specified)	- Discharged at 3rd postoperative day - Follow-up at 1.5 months without pleural effusion and ascites
			68	Fibrothecoma	- 2.6 x 2.5	Left adnexa	Right-sided	Present	476	- Bilateral adnexectomy and total hysterectomy	- Regression of pleural effusion and ascites at 3 months follow-up
Li et al.	2023	China	80	Fibrothecoma	- 15 x 10	Not specified	Right-sided (1,200 ml)	3000	253.15	- Tumorectomy (not specified)	- Discharged at 7th postoperative day - No abnormalities found during 1 month follow-up
Slaoui et al.	2023	Morocco	69	Fibroma	- 16 x 14 (1,350 g)	Right adnexa	Right-sided	2500	1028.3	- Right adnexectomy - Hysterectomy - Omentectomy - Appendectomy	- Resolution of pleural effusion and ascites and discharged at 6th postoperative day - Follow-up at 6 months and 12 months without recurrence
Guelzim et al.	2024	Morocco	43	Fibroma	- 30 x 26 x 13	Left adnexa	Bilateral (More severe on right)	750	775	- Left adnexectomy	- Postoperative resolution of pleural effusion and ascites
Ng et al.	2024	Malaysia	60	Cellular fibroma	- Not specified	Left adnexa	Right-sided (2,000-2,500 ml)	Present	256	- Bilateral sapingo-oophorectomy - Total hysterectomy - Omentectomy	Resolution of pleural effusion and no recurrence at 1, 3, and 6 months postoperative follow-up
Toumi et al.	2024	Tunisia	37	Fibrothecoma	- 17 x 15.3 x 10.3	Left adnexa	Present (Not specified)	Present (Moderate)	663.3	- Left adnexectomy	- Postoperative follow-up at 1 month with resolution of ascites and pleurisy
Upreti et al.	2024	Nepal	61	Fibroma	- 15 x 10	Right adnexa	Right-sided	Present	84.6	- Bilateral salpingo-oophorectomy - Total abdominal hysterectomy - Omentectomy	- No specific follow-up duration but recovered well
Yuan et al.	2024	China	82	Fibrothecoma	- 10.9 x 8.2 x 14.3	Left adnexa	Bilateral	3650	1040	- Bilateral adenexectomy - Total abdominal hysterectomy	- Discharged on 7th postoperative day - Resolution of pleural effusion and ascites and normalization of CA-125 level at 2 months follow-up
Our case	2022	Uzbekistan	41	Fibroma	- 20.5 x 13.5 x 17.3	Right adnexa	Bilateral (Right 2,000 ml and left 800 ml)	8000	1200	- Bilateral salpingo-oophorectomy - Total abdominal hysterectomy - Omentectomy	- Pleural effusion and ascites resolved spontaneously by 2nd postoperative day - Discharted on 7th postoperative day - Follow-up at 6 months with normalization of CA-125 level (16.6 IU/ml) and follow-up at 2 years with no recurrence
